# Supplementary material for: Enhancing neuronal chloride extrusion rescues α2/α3 GABAA-mediated analgesia in neuropathic pain
Source: Nat Commun. 2020 Feb 13;11:869. doi: 10.1038/s41467-019-14154-6 (PMC7018745; doi:10.1038/s41467-019-14154-6)
Supplement: Supplementary file 4 — Source Data [file 41467_2019_14154_MOESM4_ESM.xlsx]

## Sheet: Fig.1a
DAY	SHAM Mechanical WD50 (g)																		n	CUFF Mechanical WD50 (g)																		n
-2	27.26	29.72	21.82	20.2	16.4	19.8	16.34	16.88	33.94	11.58	23.76	14.6	29.5	16.88	16.88	14.6	11.56	21.82	18	13.42	14.42	9.3	14.6	16.4	13.28	33.94	14.6	14.54	14.6	14.4	21.82	28.46	23.3	25.44	16.34	14.54	12.42	18
7	11.2716	35.6749	19.6859	23.2843	15.6153	6.5977	16.8703	16.3356	7.28462	14.5995	23.3048	12.2846	16.8703	19.8021	16.6165	18.761	7.26042	20.4563	18	2.92642	3.13465	3.14181	8.6069	6.23067	5.18354	4.31248	7.9822	5.18354	4.63481	5.19041	11.5887	3.13465	10.7229	8.92104	11.5887	9.29771	5.37793	18
14	28.4536	25.4775	19.8021	7.54614	18.761	7.28462	16.3862	20.1462	11.8156	16.3282	11.5887	17.6136	17.6342	9.29378	11.7714	28.4652	24.3558	12.1197	18	1.38105	3.09057	3.55266	4.13502	1.36043	3.82245	1.72067	1.18459	1.74411	0.36706	0.755408	1.0655	0.913872	0.754459	1.3608	1.3865	1.10927	2.01389	18
21	13.4131	16.8703	16.8703	21.5137	11.9258	14.5939	16.3925	20.2046	14.4141	11.5887	12.1197	20.1586	28.4536	13.4131	13.4131	18.5876	16.3925	14.5995	18	0.761295	0.651445	1.15988	0.771279	0.308372	0.525402	1.71923	0.754459	0.525402	1.10796	0.027271	0.079468	1.05803	1.31492	2.03884	1.23472	1.11075	1.09357	18
28	11.5887	12.1197	10.0793	28.4536	13.4131	26.8261	13.4131	9.29378	16.3925	14.5995	11.5887	23.1774	15.0923	25.4378	19.8021	8.59962	10.0793	27.231	18	0.323972	1.02249	1.24063	2.77738	2.01389	0.439769	1.02249	0.089601	1.57602	2.13333	1.23595	2.13333	2.01389	1.20982	0.755408	1.46321	0.525402	1.39812	18

## Sheet: Fig.1c
Sham	PNI
145	17
120	58
115	46
123	12
116	29
103	39
104	55
88	51
119	30
121	21
101	43
172	51
123	39
106	10
124	45
158	59
115	45
105	27
125	50
142	32
134	40
140	24
85	43
79	50
82	57
66	30
84	38
72	24
73	39
91	26
62	35
61	30
65	36
59	29
63	36
63	29
80	29
71	26
78	31
67	27
	32
	36

## Sheet: Fig.1f
Sham Gephyrin	PNI Gephyrin	Sham VGAT	PNI VGAT	Sham GAD65,67	PNI GAD65,67
47	86	98	110	110	110
137	98	105	108	100	111
99	125	97	96	97	109
96	137	90	107	89	95
72	72	110	96	104	106
124	142
91	61
123	76
65	130
55	78
45	155
160	106
214	162
72	151
143	93
110	81
102	92
121	140
58	44
70	61
125	89
66	143
150	133
58	123

## Sheet: Fig. 1g
Sham Gephyrin	PNI Gephyrin	Sham VGAT	PNI VGAT	Sham GAD65,67	PNI GAD65,67
52	94	91	146	104	131
130	106	96	145	92	134
107	134	106	95	92	123
108	97	98	119	101	106
81	79	109	103	111	124
106	147
99	70
102	116
61	75
75	136
57	128
153	170
181	142
88	98
73	79
82	112
71	147
103	136
120	124
106	73
86	125
141	78
104	98
109	109

## Sheet: Fig.1h
Sham Gephyrin	PNI Gephyrin	Sham VGAT	PNI VGAT	Sham GAD65,67	PNI GAD65,67
104	93	98	74	94	79
115	92	104	81	100	83
127	95	98	84	107	90
112	94	97	84	99	81
95	91	101	89	100	81
105	78
128	101
122	95
72	75
64	94
94	68
96	101
111	85
113	97
109	90
98	108
87	78
96	95
86	84
90	104
89	83
95	105
101	82
91	102

## Sheet: Fig.1i
Sham α1 GABAAR	PNI α1 GABAAR	Sham α2 GABAAR	PNI α2 GABAAR	Sham α3 GABAAR	PNI α3 GABAAR	Sham β3 GABAAR	PNI β3 GABAAR	Sham β2,3 GABAAR	PNI β2,3 GABAAR	Sham α1 GlyR	PNI α1 GlyR
100	99	99	93	102	72	114	75	134	101	113	79
89	48	93	111	123	92	90	85	153	91	101	95
99	108	116	81	97	66	114	94	81	81	98	75
88	71	111	93	87	56	85	75	95	110	101	108
108	64	87	93	97	77	109	80	84	87	84	83
117	117	93	93	107	72	90	80	98	121	94	89
		93	87	97	66			90	102	102	85
		87	90	102	87			105	94	96	92
		111	76	87	66			79	103	103	84
		93	81					81	95	108	76
		116	99

## Sheet: Fig.2c
Sham α1 GABAAR	PNI α1 GABAAR	Sham α2 GABAAR	PNI α2 GABAAR	Sham α3 GABAAR	PNI α3 GABAAR	Sham α5 GABAAR	PNI α5 GABAAR	Sham β3 GABAAR	PNI β3 GABAAR	Sham β2,3 GABAAR	PNI β2,3 GABAAR	Sham α1 GlyR	PNI α1 GlyR
165	221	20	219	85	130	90	83	107	167	86	110	90	78
65	171	98	111	93	163	73	57	80	86	87	118	72	67
51	97	125	207	69	126	73	93	87	98	83	107	114	104
148	108	100	365	131	118	162	97	89	76	86	167	113	126
70	76	119	198	99	129	102	58	138	107	106	184	100	89
100	135	175	287	123	133					142	119	145	110
		171	421							101	156	82	73
		14	104							97	123	95	82
		78	256							96	125	87	121
										116	176	101	104

## Sheet: Fig.2d,e
/TFRC	Sham																	PNI
Gabra1	30	127	40	69	169	58	118	272	118	39	61							53	29	105	27	84	25	73	95
Gabra2	257	27	52	53	103	73	89	117	226	26	77							195	302	663	81	83	561	179	171
Gabra3	157	252	91	4	132	22	61	272	39	40	29							145	73	23	16	36	66	76	79
GPHN	35	146	70	48	127	74	128	205	209	3	55							39	108	59	59	11	20	45	78
SLC12A5	31	212	80	60	205	148	173	173	167	100	49	64	32	41	55	62	50	60	101	60	28	36	57	25	26	40	39	54	53	28	51
SLC12A2	370	167	82	9	160	95	111	128	89	11	36	50	63	105	71	103	50	61	103	70	250	48	163	48	21	27	36	47	45	103	119
TFRC
/ACTB	15	50	72	165	18	22	36	23	40	272	44	110	366	91	200	86	89	44	37	37	36	119	23	71	51	97	152	98	129	175	54
/RPL13a	2	151	169	30	7	52	79	74	93	87	85	190	143	136	78	144	178	87	69	62	43	61	19	133	84	120	182	38	135	254	87
/GAPDH	3	100	151	39	8	40	50	33	50	40	54	213	222	197	173	152	175	67	82	63	36	100	12	73	69	120	136	131	95	289	129

## Sheet: Fig.2f
Sham SLC32A1(+)	PNI SLC32A1(+)	Sham SLC17A6(+)	PNI SLC17A6(+)
0	0	0	0
0	0	0	0
0	0	0	0
0	0	0	0
0	0	0	1
0	0	0	1
0	0	0	1
0	0	0	1
0	0	0	1
0	0	0	1
0	0	0	1
0	0	0	1
0	0	0	1
0	0	1	1
0	0	1	2
0	0	1	2
0	0	1	2
0	0	1	2
0	0	1	2
0	1	1	2
1	1	1	2
1	1	1	2
1	1	1	2
1	1	1	2
1	1	1	2
1	1	1	2
1	1	1	2
1	1	1	3
1	1	1	3
1	1	1	3
1	1	2	3
1	1	2	3
1	1	2	3
1	1	2	3
1	1	2	3
1	1	2	3
1	1	2	3
2	1	2	3
2	1	2	3
2	1	2	3
2	1	2	3
2	1	2	3
2	1	2	3
2	1	2	3
2	1	2	3
2	1	2	4
2	1	2	4
2	1	2	4
2	1	2	4
2	1	2	4
2	1	3	4
2	1	3	4
2	2	3	4
2	2	3	4
2	2	3	4
2	2	3	4
2	2	3	4
2	2	3	4
2	2	3	4
2	2	3	4
2	2	3	4
2	2	3	4
2	2	3	4
2	2	3	4
2	2	3	4
2	2	3	4
3	2	3	4
3	2	3	4
3	2	3	4
3	2	3	4
3	2	3	5
3	2	3	5
3	2	3	5
3	2	4	5
3	2	4	5
3	2	4	5
3	2	4	5
3	2	4	5
3	2	4	5
3	2	4	5
3	2	4	5
4	2	4	5
4	2	4	5
4	2	4	5
4	2	4	6
4	2	4	6
4	2	4	6
4	2	5	6
4	2	5	6
4	2	5	6
4	2	5	6
5	3	5	6
6	3	6	6
7	3	6	6
7	3	6	7
8	3	6	7
	3	6	7
	3	6	7
	3	6	7
	3	7	8
	3	7	8
	3	7	8
	3	7	8
	3	7	9
	3	7	9
	3	8	9
	3	8	9
	3	10	9
	3	10	9
	3	10	10
	3	12	10
	3		10
	3		10
	3		10
	3		13
	3
	3
	3
	3
	3
	3
	3
	3
	3
	3
	3
	4
	4
	4
	4
	4
	4
	4
	4
	4
	4
	4
	4
	4
	4
	4
	4
	4
	4
	4
	4
	4
	4
	4
	4
	4
	5
	5
	5
	5
	5
	5
	5
	5
	5
	5
	5
	5
	5
	5
	5
	5
	5
	6
	6
	6
	6
	6
	6
	6
	6
	6
	6
	6
	7
	7
	7
	7
	7
	8
	8
	8
	8
	8
	8
	9
	9
	9
	9
	9
	9
	9
	10
	10
	11
	12

## Sheet: Fig.2g,h,i
sham alpha1 mono			sham alpha1 dimers			PNI alpha1 mono			PNI alpha1 dimers			sham alpha2 mono			sham alpha2 dimers			PNI alpha2 mono			PNI alpha2 dimers
Mean	SEM	N	Mean	SEM	N	Mean	SEM	N	Mean	SEM	N	Mean	SEM	N	Mean	SEM	N	Mean	SEM	N	Mean	SEM	N
17.4886	4.36872	10	24.4438	2.28435	10	35.4814	3.04404	23	12.4755	2.41929	23	42.4537	2.79557	24	7.28497	1.97937	24	58.2912	4.38473	74	16.1731	1.26204	74

[truncated: 51 more sheets: Fig.2j, Fig.2k, Fig.2l, Fig.3c, Fig.3f, Fig.3g, Fig.3h, Fig.3j, Fig3.k, Fig.3l, Fig.3 m, Fig.3n, Fig.4a, Fig.4b, Fig.4c, Fig.4d, Fig.4e, Fig.4f, Fig.4g, Fig.5b …]
